# Supplementary material for: Diets with Higher ω-6/ω-3 Ratios Show Differences in Ceramides and Fatty Acid Levels Accompanied by Increased Amyloid-Beta in the Brains of Male APP/PS1 Transgenic Mice
Source: Int J Mol Sci. 2021 Oct 9;22(20):10907. doi: 10.3390/ijms222010907 (PMC8535881; doi:10.3390/ijms222010907)
Supplement: Supplementary file 1 [file ijms-22-10907-s001.zip]

Archive with 1 entries (1 files):
- ijms-1336612-supplementary.pdf
